# Supplementary material for: The Legacy of Mercury Contamination from Colonial Nonferrous Mining in the Southern Hemisphere
Source: Environ Sci Technol. 2025 Jun 17;59(26):13275–85. doi: 10.1021/acs.est.5c03607 (PMC12243119; doi:10.1021/acs.est.5c03607)
Supplement: Supplementary file 1 [file es5c03607_si_001.xlsx]

## Sheet: Cite as
Cite this document as:
Supplementary Master Table to
L. Schneider, S. Guerrero, G. Mudd, M.A.A. Lopez, K.K. Beck, R. Sun, S.G. Haberle, M.-S. Fletcher, A. Zawadzki, H. Hintelmann, A. Griffiths, C. Cooke, and P. de Caritat, 2025
The Legacy of Mercury Contamination from Colonial Nonferrous Mining in the Southern Hemisphere
Environmental Science & Technology, vol. 59
https://doi.org/10.1021/acs.est.5c03607

## Sheet: Geochem and Mining data
	Lake Sediment Core Analyses																Mining Processing and Production
Age	Basin Lake HgC	Basin Lake HgAR	Basin Lake HgCI	Basin Lake LOI	Lake Dora HgC	Lake Dora HgAR	Lake Dora HgCI	Lake Dora LOI	Owen Tarn HgC	Owen Tarn HgAR	Owen Tarn HgCI	Owen Tarn LOI	Lake Wilks HgC	Lake Wilks HgAR	Lake Wilks HgCI	Lake Wilks LOI	Battery	Smelting	Flotation		Copper produced at Mt Lyell smelter	Copper produced at overseas smelter		READ ME (information related to mining processing and production)
(BC/AD)	(ng g-1)	(µg m2 yr-1	ratio	(%)	(ng g-1)	(µg m2 yr-1	ratio	(%)	(ng g-1)	(µg m2 yr-1	ratio	(%)	(ng g-1)	(µg m2 yr-1	ratio	(%)	t ore stamped	t ore smelted	t ore milled	t concentrates	t Cu	t Cu		Battery: ore processed in a conventional battery stamp for gold-silver extraction.
2014									183.41	102.214	3.98717	5.8							434371	18317		4455.29		Smelting: ore processed in a smelter to produce blister copper also containing gold-silver.
2013																			2032248	86061		20921.5		Blister Copper: a near pure form of copper (~99%) which requires further refining, contains gold-silver.
2012																			2252413	94775		23731		Flotation: a milling process using oil and bubbles to separate out copper minerals and produce a rich concentrate for smelting (rather than smelt whole ore).
2011	181.351	55.3169	1.30469	60.3															2037668	86546		22847		Concentrates: a copper-rich product of the flotation process (i.e. smaller volume to smelt than whole ore), also contains gold-silver.
2010																			1983644	86093		22693.5
2009																			2235504	94330		25290.5
2008																			2455318	99781		27710.5
2007																			2487500	99215		27500
2006	255.81	78.6243	1.84036	59.6															2539807	101260		28761.5
2005																			2504980	100034		29110
2004																			2429372	95460		27587.5
2003													73.2	7.19057	1.70233	20.8136			2536699	98566		28853.5
2002																			2664242	105779		30945
2001	330.268	100.729	2.37603	59															2612589	104462		29162.6
2000					181.351	28.9619	1.26819	33.8	170.1	176.635	3.69783	7							2487998	102830		27785.3
1999																			2285651	107167		27705.8
1998																			2090210	100330		25532.5
1997	339.922	104.465	2.44548	58.3															1941546	87317		23140.5
1996																			1738314	73494		19550.5
1995																			73580	2883		763.96
1994																			1645295	105663		28699
1993																			1728199	102352		27476
1992	349.576	57.168	2.51494	57.7					199.276	522.425	4.33209	6.2							1654269	85481		22858
1991					255.81	41.1648	1.78888	29.4											1625940	85318		22315
1990																			1348511	69635		18450
1989									191.23	412.565	4.15717	6.5							1486404	59551		15995
1988																			1556113	75557		20223.7
1987													68.19	5.47902	1.58581	23.6518			1584210	90649		23117
1986																			1619730	91759		23618.8
1985									191.064	617.221	4.15357	8.1							1744913	85896		22427.4
1984	449.082	74.0013	3.23081	57															1778311	84794		21919.2
1983																			1785789	91506		23846.5
1982					330.268	41.1545	2.30957	26.4	345.057	341.04	7.50124	6.2							1437266	63480		16466.7
1981																			1571306	63601		16580.8
1980																			1610658	75763		19834.8
1979																			1482209	71254		18682.8
1978																			1607865	74315		19455.7
1977																			1547660	67056		17702.8
1976																			2304034	82530		21210.2
1975	548.588	89.7081	3.94668	56.4															2154401	89667		22954.8
1974																			2331054	100187		25347.3
1973									521.586	1533.59	11.3388	5.8							2203873	90102		22795.8
1972																			2411940	91985		23824.1
1971					339.922	42.6808	2.37708	25.2											2462890	87838		22600.9
1970									595.664	1592.23	12.9492	5.8							2240852	82841		21337
1969																		55020	2199079	60899	13003.8	15639.3
1968													57.05	4.37383	1.32674	23.1592		57719	2297062	55495	13480.3	13480
1967	718.1	118.324	5.16619	56.8														65205	2207068	56592	15322.3	15322
1966									808.532	2417.72	17.5768	5.7						65683	2182119	56877	14168.1	14168
1965																		58618	2157285	49520	13710.9	13711
1964																		66067	2189117	50254	14368.3	14368
1963									770.05	2300.88	16.7402	5.8						64716	2191254	54892	14676.1	14676
1962																		59770	2167005	49409	13108.4	13108
1961																		56715	1996796	49358	10994.1	10994
1960					349.576	51.6701	2.44459	25.6	870.561	2444.43	18.9252	7.2						48290	2030394	47509	10852.9	10853
1959																		48459	1996887	48408	10754.4	10754
1958	902.918	127.581	6.49581	56														45958	1983683	45778	10350	10350
1957																		45391	1938428	45232	9919.21	9919
1956									740.798	378.664	16.1043	7.7						34325	1626018	34778	7692.14	7692
1955																		32941	1613899	34727	7703.31	7703
1954																		38906	1621755	38994	9062.72	9063
1953																		38310	1493197	34027	8880.86	8881
1952																		41566	1477766	31149	9707.88	9708
1951																		35724	1543248	35603	7488.94	7489
1950					449.082	66.8846	3.14044	24										30006	1522960	31102	7008.37	7008
1949																		22602	1494034	33360	5001.77	5002
1948	780.982	103.252	5.61857	56.2									48.49	4.78738	1.12767	24.6635		29998	1309545	27508	6427.22	6427
1947																		38021	1440854	32846	7790.69	7791
1946																		42519	1505467	38400	9280.14	9280
1945																		33078	1487877	30545	7312.15	7312
1944																		47224	1499503	43701	9988.3	9988
1943																		50841	1549480	47365	10854.9	10855
1942																		57036	1550468	50725	11436.1	11436
1941					548.588	171.282	3.83628	20.4										60065	1368159	53130	11830.3	11830
1940																		61692	1183993	51697	11757.2	11757
1939	733.467	91.4095	5.27674	55.6														65269	1113746	56729	13668.2	13668
1938									935.09	1542.4	20.3281	7.4						59783	1101477	52290	12903.2	12903
1937					718.1	225.919	5.02168	21										58791	874529	51202	12579.1	12579
1936																		59929	733705	52502	13248.6	13249
1935																		60664	586430	50938	13244.6	13245
1934																		50624	480000	34754	8339.33	8339
1933									962.323	1235.31	20.9201	7.4						62133	431716	43240	10907.8	10908
1932					902.918	248.418	6.31411	22.3										60133	365000	46264	11170.9	11171
1931																		53099	304662	45185	9990.33	9990
1930													48.29	4.10603	1.12302	23.3758		59271	248462	50311	10092.9	10093
1929	461.95	58.7244	3.32338	55.2														47635	195232	40844	8857.49	8857
1928																		34119	125544	30501	6523.74	6524
1927					780.982	201.045	5.46141	22.6	347.371	123.646	7.55155	7						38551	106257	32500	5903.98	5904
1926																		45626	115755	37531	7025.64	7026
1925																		47572	116054	36122	6644.64	6645
1924																		52798	116025	37427	6805.17	6805
1923																		49648	102910	33197	6148.83	6149
1922					733.467	164.923	5.12914	23.3										58259	78176	25218	5705.86	5706
1921																		143204	51915	16747	6268.72	6269
1920																		177890	36586	11802	4867.66	4868
1919	228.003	24.8462	1.64031	55.8														181893	24828	8009	5094.22	5094
1918																		220322	21510	7170	5577.84	5578
1917					461.95	105.952	3.23042	22.9										244808	12118	4406	5871.46	5871
1916																		304265	8562	3425	6336.79	6337
1915																		346206			7939.02	7939
1914																		345033			7538.72	7539
1913									310.9	235.712	6.7587	7						297529			4583.18	4583
1912													48.21	3.39264	1.12116	24.1924		263243			5154.17	5154
1911					228.003	57.9184	1.59443	23										265840			6046.22	6046
1910																		392965			8223.5	8224
1909																		392335			8670.54	8671
1908	219.19	24.2657	1.57691	55.3														412489			8861.55	8862
1907																		375120			8274.3	8274
1906					219.19	56.5652	1.5328	21.9										447884			8750.81	8751
1905									109.162	90.3237	2.37309	5.8						533809			8642.1	8642
1904																		530709			8398.26	8398
1903																		365920			6794.83	6795
1902					172.966	13.9099	1.20956	22.4										383639			8052.53	8053
1901																		370890			10021.2	10021
1900																		341527			9512.41	9512
1899																		302128			8372.6	8373
1898					165.64	13.334	1.15832	21.3										189289			5072.85	5073
1897	172.966	18.3506	1.24436	55.9					81.9476	66.8396	1.78147	8						97205			4675.41	4675
1896																		27656			65.3576	65
1895																					46.1058	46
1894																					82.4932	83
1893																					50.852	51
1892
1891													46.96	1.95338	1.09209	21.3194
1890									65.3074	27.1652	1.41973	8.3
1889
1888
1887
1886	165.64	17.5733	1.19165	54.9
1885
1884
1883
1882
1881
1880
1878	158.499	24.8025	1.14028	54.5
1876									58.2158	9.4497	1.26556	9.9
1874
1872
1870
1866	146.127	23.8607	1.05127	54.2
1860	162.793	27.6916	1.17117	54.5
1854	162.232	25.3884	1.16714	51.5
1851
1847	167.15	21.5799	1.20252	53.2									48.42	1.2217	1.12605	21.1843
1844									64.546	9.7204	1.40317	13.99
1833
1828	149.602	17.5788	1.07627	56.3
1814									51.3953	8.09499	1.11729	14.18
1811	144.073	16.2006	1.0365	53.7
1809
1804
1790	151.106	17.407	1.08709	52.6
1785													43.01	0.81278	1.00023	16.6175
1777									55.0476	9.13239	1.19669	16.2
1770	139.312	9.3192	1.00224	51.6
1766
1751									57.4325	9.6858	1.24853	14.03
1743
1737	132.968	10.5493	0.956604	51.8
1728
1718
1707	131.235	12.0684	0.944137	52					43.1847	9.86787	0.938798	15.6	42.37	0.440544	0.985349	21.6439
1698
1687
1679	134.397	11.8581	0.966885	51.8					43.2359	6.1531	0.939911	14.6
1675
1669
1656
1645	145.399	11.2524	1.04603	51.6
1635									44.5133	2.2709	0.96768	14.02
1634
1611	134.201	9.95973	0.965473	52.4
1594
1578	136.726	7.17606	0.983642	53.2
1529	135.165	7.09427	0.972412	52.8
1542													42.61	0.515566	0.99093	24.3936
1513	136.125	7.9878	0.979313	52.8					45.5021	2.68843	0.989176	14.16
1480				52.8
1430				53.1
1436	127.676	7.49219	0.918529	53.5
1413									46.9398	2.38787	1.02043	16.1
1392.85	136.551	8.33496	0.98238	53.8
1347.38	125.068	7.6389	0.89977	52.2
1327				53.2
1301.92	133.798	8.41056	0.962578	54.3					40.2434	2.14874	0.874857	15.8
1255.42	135.165	8.14039	0.972413	54.9
1208.93	137.573	7.69192	0.989732	55.5
1194				54.8					46.5237	2.39815	1.01138	16.6
1158.85	143.115	8.00167	1.02961	54.2
1108.77	143.181	8.98657	1.03008	54.9
1077				55.5
1061.81	155.13	8.21901	1.11604	55
1014.84	160.397	8.83127	1.15394	55

## Sheet: Age-Depth Model per Lake
Owen Tarn age-depth model							Basin Lake age-depth model							Lake Dora age-depth model						Lake Wilks age-depth model
Depth	min	max	mean	median	Year		Depth	min	max	mean	median	Year		Depth	min	max	mean	median		Depth	min	max	mean	median	Year
(cm)	cal yr BP				BC/ AD		(cm)	cal yr BP				BC/ AD		(cm)	BC/ AD					(cm)	cal yr BP				BC/ AD
0	-65	-65	-65	-65	2015		0	-61	-61	-61	-61	2011		0	2000	2000	2000	2000		0	-62.9	-62.9	-62.9	-62.9	2012.9
1	-57.1	-50.9	-54.3	-54.2	2004.2		1	-52.652	-51.153	-51.889	-51.89	2001.89		0.5	1990.8	1991.85	1991.25	1991.3		1	-54.7	-52.6	-53.7	-53.7	2003.7
2	-53.3	-43.6	-49.2	-49	1999		2	-44.305	-41.306	-42.777	-42.779	1992.78		1	1981.6	1983.7	1982.5	1982.6		2	-40.1	-35.1	-37.6	-37.6	1987.6
3	-49.6	-34.7	-44	-43.5	1993.5		3	-28.135	-23.45	-25.784	-25.787	1975.78		1.5	1969.6	1973.6	1971.35	1971.45		3	-24	-13.6	-18.8	-18.9	1968.9
4	-47.4	-29.8	-40.7	-40.2	1990.2		4	-11.965	-5.594	-8.79	-8.794	1958.79		2	1957.6	1963.5	1960.2	1960.3		4	-5.4	8.7	1.5	1.5	1948.5
5	-44.2	-21.8	-36	-35.3	1985.3		5	5.658	15.755	10.864	10.872	1939.14		2.5	1946.7	1955.7	1950.75	1950.9		5	10.4	29.7	19.5	19.6	1930.4
6	-39.9	-9.4	-29.3	-28.2	1978.2		6	23.282	37.104	30.519	30.538	1919.48		3	1935.8	1947.9	1941.3	1941.5		6	24.5	52.7	36.6	37.1	1912.9
7	-34.4	0.4	-22.6	-21.4	1971.4		7	39.843	63.904	52.054	52.217	1897.95		3.5	1930.25	1944.65	1936.85	1937.05		7	39.3	86.8	56.7	58.6	1891.4
8	-28.2	8.7	-16	-14.7	1964.7		8	56.405	90.704	73.589	73.896	1876.41		4	1924.7	1941.4	1932.4	1932.6		8	60.4	148.5	90.1	94.3	1855.7
9	-22	18.2	-9.2	-7.7	1957.7		9	64.326	114.572	88.54	88.594	1861.46		4.5	1918.2	1937.85	1927.4	1927.55		9	108.1	208.6	156.5	157	1793
10	-15.3	27.2	-1.8	-0.1	1950.1		10	72.247	138.44	103.492	103.291	1846.51		5	1911.7	1934.3	1922.4	1922.5		10	185.1	275.2	255.3	247.7	1702.3
11	-8.6	37.9	7.6	9.1	1940.9		11	79.619	178.272	123.67	121.106	1826.33		5.5	1903.6	1930.9	1917.05	1917.05		11	272.7	522.7	429.4	411.2	1538.8
12	-1.2	53.7	20.9	22.3	1927.7		12	86.991	218.104	143.848	138.921	1806.15		6	1895.5	1927.5	1911.7	1911.6		12	345.8	692.5	593.9	551.7	1398.3
13	6.8	67.8	32.5	33.7	1916.3		13	109.575	246.509	165.443	159.375	1784.56		6.5	1887.45	1925.05	1907.3	1906.95		13	395.4	803.4	663.4	629.2	1320.8
14	12.8	82.5	42.2	43.6	1906.4		14	132.158	274.915	187.037	179.83	1762.96		7	1879.4	1922.6	1902.9	1902.3		14	448.3	893.4	729.7	700.8	1249.2
15	17.4	96.5	50.5	52.1	1897.9		15	147.81	295.631	215.302	212.319	1734.7		Ages reported in BC/AD as only Pb-210 results were used in the age-depth model.						15	502.5	980.4	798.3	771.6	1178.4
16	23	108.1	59.4	61	1889		16	163.463	316.348	243.567	244.808	1706.43								16	557.7	1064.1	867.6	841.9	1108.1
17	29.7	120.8	68.7	70.2	1879.8		17	202.788	328.887	272.313	274.742	1677.69								17	612.8	1141	936.6	910.9	1039.1
18	35.9	135.2	77.7	79.5	1870.5		18	242.113	341.427	301.06	304.677	1648.94								18	672	1217.3	1006.3	980.2	969.8
19	43.9	146.4	86.8	88.9	1861.1		19	258.823	408.006	336.948	338.273	1613.05								19	735.8	1291.4	1077.2	1050.6	899.4
20	51.7	158.1	96.5	98.6	1851.4		20	275.533	474.586	372.836	371.869	1577.16								20	795.5	1367.5	1149.5	1120.5	829.5
21	93.525	203.405	138.88	135.464	1814.54		21	301.226	582.742	422.643	420.772	1527.36								21	858.1	1434.4	1221.8	1189.9	760.1
22	114.297	241.389	172.67	170.515	1779.49		22	326.919	690.898	472.45	469.674	1477.55								22	918.7	1499.7	1294.2	1259	691
23	133.994	273.918	206.886	207.845	1742.15		23	354.917	755.125	520.676	513.414	1429.32								23	977	1558	1363.3	1326	624
24	161.803	293.669	242.475	251.96	1698.04		24	382.914	819.352	568.902	557.153	1381.1								24	1032.4	1619.3	1418.5	1381.8	568.2
25	199.451	306.659	270.166	280.135	1669.87		25	414.846	883.005	616.13	602.618	1333.87								25	1090.1	1676.4	1460.9	1428.3	521.7
26	247.896	363.487	314.276	315.12	1634.88		26	446.778	946.659	663.359	648.084	1286.64								26	1144.8	1731.1	1501.7	1474	476
27	315.594	632.668	436.345	421.229	1528.77		27	487.576	1017.78	710.396	694.575	1239.6								27	1199.8	1784.2	1541.6	1519.2	430.8
28	376.673	799.168	536.536	519.49	1430.51		28	528.374	1088.91	757.433	741.067	1192.57								28	1255.3	1839.3	1580.4	1564.3	385.7
29	453.564	930.738	646.851	622.526	1327.47		29	571.81	1137.73	806.209	791.146	1143.79								29	1309.3	1894.9	1619.8	1609.1	340.9
30	526.774	1085.2	755.741	736.392	1213.61		30	615.246	1186.54	854.984	841.226	1095.02								30	1364.1	1948.7	1659.2	1653.9	296.1
31	610.501	1221.18	872.455	842.023	1107.98		31	663.688	1234.33	905.114	888.194	1044.89								31	1420	2002.3	1697.5	1698.7	251.3
32	695.105	1358.15	981.792	933.043	1016.96		32	712.13	1282.11	955.244	935.163	994.756								32	1476.4	2064.1	1734.7	1744.1	205.9
33	791.435	1461.38	1082.3	1030.77	919.234		33	763.986	1336.35	1004.25	979.116	945.753								33	1530	2118.7	1771.3	1788.1	161.9
34	938.496	1565.02	1198.19	1111.78	838.224		34	815.841	1390.58	1053.25	1023.07	896.75								34	1582.7	2163.3	1805.9	1829.4	120.6
35	987.494	1719.35	1303.96	1242.2	707.803		35	851.292	1456.32	1102.9	1073.72	847.103								35	1627.7	2206.5	1847.5	1870.7	79.3
36	1075.18	1888.43	1418.97	1349.29	600.707		36	886.743	1522.06	1152.55	1124.37	797.455								36	1670.9	2244	1897.1	1914.1	35.9
37	1160.03	2042.62	1522.78	1441.62	508.38		37	921.635	1604.25	1204.01	1178.65	745.995								37	1715.3	2280.3	1943.3	1957.9	-7.9
38	1233.3	2134.26	1635.88	1553.07	396.926															38	1756.9	2326.5	1988.4	2001.7	-51.7
39	1364.45	2232.41	1742.88	1638.58	311.421															39	1800.2	2366.1	2034.4	2045.8	-95.8
40	1533.14	2304.44	1846.4	1712.91	237.088															40	1847.1	2407.7	2082	2090.5	-140.5
41	1591.58	2447.35	1954.43	1852.38	97.623															41	1893.9	2451.1	2128.3	2135.1	-185.1
42	1667.53	2562.64	2061.65	1965.06	-15.055															42	1941	2492	2175	2180.1	-230.1
43	1757.6	2677.09	2177.14	2095.84	-145.84															43	1990.2	2533	2221.9	2224.5	-274.5
44	1857.24	2788.07	2281.65	2188.57	-238.573															44	2039.9	2578.7	2266.2	2269	-319
45	1968.35	2899.16	2393.76	2275.91	-325.915															45	2089	2626.1	2311.9	2313.4	-363.4
46	2124.76	3069.83	2562.37	2453.81	-503.81															46	2137	2665.3	2355.9	2357	-407
47	2350.3	3632.88	2930.04	2934.03	-984.028															47	2178.3	2705.4	2396.9	2399.1	-449.1
48	2603.91	4092.25	3317.07	3314.49	-1364.49															48	2215.7	2743.9	2438.4	2440.1	-490.1
49	2875.86	4476.96	3673.18	3707.14	-1757.14															49	2251.7	2779.2	2479.6	2481	-531
50	3191.93	4819.89	4084.45	4100.76	-2150.76															50	2290.1	2821.1	2520.1	2522.3	-572.3
51	3339.27	4980.35	4220.06	4234.33	-2284.33															51	2328.4	2857.7	2561.2	2563.6	-613.6
52	3512.36	5103.93	4361.28	4377.48	-2427.48															52	2366.2	2896.2	2603.4	2604.9	-654.9
53	3620.89	5228.69	4496.7	4507.98	-2557.98															53	2404.8	2931.2	2645.2	2646.1	-696.1
54	3805.7	5391.48	4648.33	4655.22	-2705.22															54	2444.8	2971.8	2685.9	2686.9	-736.9
55	3939.59	5537.55	4801.42	4812.03	-2862.03															55	2483.6	3011.9	2726.5	2728.1	-778.1
56	4136.66	5641.39	4943.94	4954.42	-3004.42															56	2523.5	3047.8	2767	2769.3	-819.3
57	4300.24	5770.26	5082.61	5086.48	-3136.48															57	2565	3087.6	2809.2	2810.8	-860.8
58	4460.98	5914.79	5213.89	5202.8	-3252.8															58	2605.7	3125.6	2849.1	2851.9	-901.9
59	4632.81	6013.66	5349.13	5349.38	-3399.38															59	2648.1	3161.4	2890.8	2893.3	-943.3
60	4832.29	6123.57	5495.56	5488.13	-3538.13															60	2688.3	3198.7	2931.6	2934.4	-984.4
61	5055.78	6257.93	5653.05	5634.14	-3684.14															61	2729.2	3237.6	2974.3	2975.9	-1025.9
62	5199.79	6356.7	5806.74	5772.51	-3822.51															62	2769.7	3278.8	3016.1	3017.4	-1067.4
63	5418.79	6440.32	5937.64	5889.69	-3939.69															63	2813.1	3314.2	3058.2	3058.4	-1108.4
64	5634.84	6543.25	6074.21	6013.33	-4063.33															64	2857	3351.1	3099.6	3099.5	-1149.5
65	5916.19	6625.49	6211.94	6114.92	-4164.92															65	2899.5	3388.6	3140.9	3140.8	-1190.8
66	5970.19	6728.19	6293.28	6202.07	-4252.07															66	2942.4	3427	3181.5	3181.9	-1231.9
67	6038.46	6820.96	6378.34	6273.82	-4323.82															67	2984.3	3470.1	3223	3222.7	-1272.7
68	6133.7	6954.79	6480.47	6398.58	-4448.58															68	3022.5	3505.8	3263.1	3263.6	-1313.6
																				69	3065.8	3542	3305.3	3304.7	-1354.7
																				70	3111.4	3580.4	3346.8	3345.6	-1395.6
																				71	3152.4	3616.7	3387.1	3386.8	-1436.8
																				72	3197.5	3654.6	3429.9	3428.2	-1478.2
																				73	3243.3	3691.3	3471.5	3469.9	-1519.9
																				74	3287.2	3729.5	3513	3511.3	-1561.3
																				75	3331.5	3767.9	3554.4	3552.4	-1602.4
																				76	3373.7	3803	3595	3593.2	-1643.2
																				77	3418.1	3841.8	3635.3	3634.4	-1684.4
																				78	3463.2	3878.3	3677.3	3675.9	-1725.9
																				79	3506.8	3913.5	3718.3	3717	-1767
																				80	3550.1	3950.5	3760.1	3758.2	-1808.2
																				81	3594.4	3987.6	3801.8	3799.3	-1849.3
																				82	3639.7	4022.6	3841.9	3840.1	-1890.1
																				83	3683.1	4056.7	3882.6	3880.8	-1930.8
																				84	3729.7	4092.3	3922.2	3921.4	-1971.4
																				85	3774.1	4127.9	3962.6	3962	-2012
																				86	3820.2	4164.4	4003.6	4002.8	-2052.8
																				87	3866.6	4202	4050	4043.3	-2093.3
																				88	3901	4240.2	4088.8	4081.9	-2131.9
																				89	3938.4	4277.6	4123.1	4118.1	-2168.1
																				90	3973.3	4316.3	4158.3	4153.9	-2203.9
																				91	4005.4	4353.1	4192.8	4189.3	-2239.3
																				92	4038.5	4389.8	4227.7	4224.7	-2274.7
																				93	4073.7	4428.9	4262.6	4259.9	-2309.9
																				94	4106.9	4466.4	4297.4	4295	-2345
																				95	4139.8	4503.5	4333	4330.1	-2380.1
																				96	4175.2	4541.7	4367.7	4365.6	-2415.6
																				97	4210.4	4581.7	4404.1	4401.5	-2451.5
																				98	4243.1	4624.7	4439	4437	-2487
																				99	4276.3	4660.8	4475.5	4472.9	-2522.9
																				100	4309.8	4700.9	4511.4	4508.7	-2558.7
																				101	4338.2	4737.8	4547.1	4544.3	-2594.3
																				102	4373	4776.4	4582.6	4579.9	-2629.9
																				103	4408.9	4816.6	4619.4	4615.7	-2665.7
																				104	4441.9	4853.1	4654.9	4651.3	-2701.3
																				105	4477.1	4889.9	4690.7	4686.8	-2736.8
																				106	4515	4926.1	4727.6	4722.6	-2772.6
																				107	4546.7	4962.3	4763.3	4758.7	-2808.7
																				108	4584.9	5002.6	4799.6	4795.8	-2845.8
																				109	4624.1	5041.9	4837.3	4834.6	-2884.6
																				110	4661.4	5086.8	4875.7	4873.7	-2923.7
																				111	4701.4	5124.4	4914	4912.7	-2962.7
																				112	4738.5	5163.2	4951.8	4951.4	-3001.4
																				113	4773.7	5206.2	4990.2	4990.8	-3040.8
																				114	4812.7	5247.7	5029.3	5030.3	-3080.3
																				115	4852.3	5287.2	5067.7	5069.4	-3119.4
																				116	4895.7	5327.7	5107	5108.2	-3158.2
																				117	4934.9	5366.3	5146.2	5147.4	-3197.4
																				118	4972.4	5405.1	5185.9	5186.7	-3236.7
																				119	5010.7	5443.9	5224	5226	-3276
																				120	5051.1	5486.6	5264.1	5265.1	-3315.1
																				121	5090	5526.2	5302.9	5304.2	-3354.2
																				122	5126.9	5567.2	5341	5343.2	-3393.2
																				123	5165.6	5608.5	5380.1	5382.3	-3432.3
																				124	5202.9	5648.6	5419.5	5421.2	-3471.2
																				125	5243.3	5687.4	5457.5	5460.2	-3510.2
																				126	5282	5726.5	5497.5	5499.6	-3549.6
																				127	5321.1	5767.2	5536.6	5539.2	-3589.2
																				128	5359.6	5805.2	5576.1	5578.3	-3628.3
																				129	5401.2	5847.2	5615.7	5617.9	-3667.9
																				130	5441.3	5890.8	5654.8	5657.5	-3707.5
																				131	5479	5930.1	5693.3	5696.5	-3746.5
																				132	5516.7	5968.8	5732.7	5736.2	-3786.2
																				133	5559	6006.7	5772	5775.6	-3825.6
																				134	5599.8	6046.5	5810.2	5814.8	-3864.8
																				135	5639.4	6082.3	5849	5853.8	-3903.8
																				136	5679	6127.9	5888.5	5892.9	-3942.9
																				137	5717.3	6165.5	5928	5932.4	-3982.4
																				138	5757.3	6207.3	5965.5	5971.8	-4021.8
																				139	5794.9	6248.1	6004.6	6010.9	-4060.9
																				140	5836.6	6291.4	6043.5	6050.2	-4100.2
																				141	5878.8	6330.6	6082.7	6089.3	-4139.3
																				142	5919	6368.2	6121.9	6128.3	-4178.3
																				143	5963.2	6408	6161.9	6167.4	-4217.4
																				144	6001.8	6445.9	6200.5	6206.5	-4256.5
																				145	6043.2	6484.3	6239.4	6245.5	-4295.5
																				146	6084.1	6525.5	6278.7	6285	-4335
																				147	6125.2	6560.3	6317.8	6324.2	-4374.2
																				148	6168.6	6601.4	6355.9	6363.2	-4413.2
																				149	6211.2	6638.5	6394.4	6402.3	-4452.3
																				150	6253.8	6674.2	6431.5	6441.5	-4491.5
																				151	6296.7	6715.7	6468.8	6481.2	-4531.2
																				152	6336.1	6758.1	6509.6	6522.4	-4572.4
																				153	6376.2	6808.6	6554.4	6565.7	-4615.7
																				154	6414.5	6855	6599.2	6609.4	-4659.4
																				155	6452.8	6898.2	6644	6653.1	-4703.1
																				156	6493.9	6948.1	6688.1	6696.6	-4746.6
																				157	6531	6991	6732.9	6740.1	-4790.1
																				158	6568.6	7037.7	6777.4	6783.7	-4833.7
																				159	6610	7083.7	6821.3	6828.1	-4878.1
																				160	6652.4	7130.4	6865.5	6872.2	-4922.2
																				161	6695	7174.3	6910.9	6916.6	-4966.6
																				162	6736	7221.7	6956.1	6960.5	-5010.5
																				163	6776.8	7266.8	7000	7004.2	-5054.2
																				164	6819.3	7311.6	7043.5	7048	-5098
																				165	6858.1	7353.7	7087.9	7092.2	-5142.2
																				166	6899.7	7397.2	7130.4	7135.9	-5185.9
																				167	6940.7	7441.9	7174.5	7179.6	-5229.6
																				168	6983.1	7489.5	7217.5	7223	-5273
																				169	7026.1	7533.9	7261.6	7266.9	-5316.9
																				170	7067.1	7576.1	7305.7	7310.5	-5360.5
																				171	7109	7623.2	7350.4	7354.1	-5404.1
																				172	7151.3	7665	7394.1	7398	-5448
																				173	7194.3	7709	7438.3	7441.4	-5491.4
																				174	7234.1	7751.6	7481.9	7485.3	-5535.3
																				175	7279.9	7797.8	7526.5	7529.4	-5579.4
																				176	7321.3	7841.5	7568.9	7573.2	-5623.2
																				177	7362.8	7892.2	7614.3	7616.9	-5666.9
																				178	7407.3	7937.8	7658.8	7661	-5711
																				179	7447.7	7981.2	7703.9	7704.9	-5754.9
																				180	7490.8	8021.1	7746.5	7748.8	-5798.8
																				181	7530	8063.4	7790.5	7792.4	-5842.4
																				182	7571.5	8106.5	7833.6	7836.2	-5886.2
																				183	7616.1	8151.2	7878	7880.2	-5930.2
																				184	7657.9	8194.9	7921.6	7923.9	-5973.9
																				185	7702.3	8237.5	7967	7967.8	-6017.8
																				186	7745.5	8284.1	8010.9	8011.4	-6061.4
																				187	7792.1	8323.4	8054.8	8055.2	-6105.2
																				188	7835	8369.6	8097.6	8099.2	-6149.2
																				189	7878.8	8412.4	8142.1	8142.9	-6192.9
																				190	7920.5	8453.4	8186.3	8186.7	-6236.7
																				191	7966.6	8497.1	8230	8230.3	-6280.3
																				192	8009.1	8544.1	8274.3	8273.9	-6323.9
																				193	8050.6	8587.2	8317.9	8317.8	-6367.8
																				194	8093.5	8630.8	8362.8	8361.7	-6411.7
																				195	8139.2	8673.6	8405.3	8405.3	-6455.3
																				196	8185.4	8716.8	8448.7	8448.7	-6498.7
																				197	8228.9	8755.2	8492.9	8492.2	-6542.2
																				198	8270.6	8797.3	8537.4	8536.1	-6586.1
																				199	8316.9	8842.5	8582.1	8580	-6630
																				200	8359.9	8885.3	8626	8623.6	-6673.6
																				201	8404.1	8925.4	8669	8667.6	-6717.6
																				202	8446.8	8973.1	8714.3	8711.6	-6761.6
																				203	8494.1	9014.6	8758.2	8755.5	-6805.5
																				204	8539.6	9055.8	8801.2	8799.2	-6849.2
																				205	8583.3	9096.3	8845.5	8843.1	-6893.1
																				206	8624.5	9137.8	8890.8	8886.6	-6936.6
																				207	8672.4	9179.3	8934.7	8930.3	-6980.3
																				208	8714.5	9221	8978.8	8974.1	-7024.1
																				209	8760.2	9263.7	9022.4	9017.9	-7067.9
																				210	8810.2	9304.5	9066.2	9061.6	-7111.6
																				211	8858.4	9345.2	9110.4	9105.4	-7155.4
																				212	8902.5	9381.6	9154.4	9149.2	-7199.2
																				213	8947.9	9421.2	9201.1	9193.4	-7243.4
																				214	8990.4	9460.4	9246.5	9237.3	-7287.3
																				215	9035	9504.9	9291.4	9281	-7331
																				216	9080.9	9551.1	9340	9325.5	-7375.5
																				217	9125.3	9595.2	9384.7	9371.5	-7421.5
																				218	9171.6	9648.9	9429.5	9419.1	-7469.1
																				219	9215.7	9705.7	9475.1	9467.5	-7517.5
																				220	9265	9759	9521.4	9515.9	-7565.9
																				221	9315	9808.5	9568.6	9564.3	-7614.3
																				222	9361.9	9855.6	9616.4	9613.2	-7663.2
																				223	9409.5	9912.1	9664.6	9662.4	-7712.4
																				224	9456.3	9966.2	9712.5	9710.9	-7760.9
																				225	9503.4	10010.8	9760.6	9759.4	-7809.4
																				226	9553.5	10062.7	9808.6	9807.8	-7857.8
																				227	9602	10115.3	9856.7	9857	-7907
																				228	9649.4	10166.9	9904.4	9905.9	-7955.9
																				229	9695.2	10218.4	9953.8	9954.6	-8004.6
																				230	9741.7	10268	10002.9	10003.4	-8053.4
																				231	9791.7	10319.4	10051.4	10052.5	-8102.5
																				232	9840.6	10367.3	10099.4	10100.8	-8150.8
																				233	9891.2	10414.3	10147.9	10149	-8199
																				234	9936.2	10463.1	10198.1	10197.9	-8247.9
																				235	9983	10513	10246.8	10246.6	-8296.6
																				236	10034.2	10561.6	10295.6	10295.6	-8345.6
																				237	10083.4	10609.8	10345.1	10344.7	-8394.7
																				238	10130.1	10660.3	10394.2	10393.2	-8443.2
																				239	10174.1	10706.1	10442.9	10441.9	-8491.9
																				240	10224	10756	10490.7	10490.5	-8540.5
																				241	10274	10804.9	10539.4	10538.9	-8588.9
																				242	10321.3	10858.3	10587.2	10587.5	-8637.5
																				243	10371.1	10906.2	10636.3	10636.2	-8686.2
																				244	10419.6	10953.4	10686.5	10684.7	-8734.7
																				245	10471.4	11002.4	10733.6	10733.4	-8783.4
																				246	10517.5	11049.3	10783.3	10782.5	-8832.5
																				247	10565.3	11099.1	10832.8	10831.6	-8881.6
																				248	10615.2	11147.9	10881	10879.9	-8929.9
																				249	10665.5	11196.7	10930.8	10928.4	-8978.4
																				250	10713.1	11238.7	10978	10976.7	-9026.7
																				251	10765.3	11285	11026	11025.6	-9075.6
																				252	10813.9	11333.4	11075.2	11074.5	-9124.5
																				253	10866.1	11379.3	11123.6	11122.8	-9172.8
																				254	10914.2	11425.8	11171.3	11171	-9221
																				255	10964.6	11473	11218.6	11219.6	-9269.6
																				256	11014.9	11519.1	11267.8	11268.2	-9318.2
																				257	11069.2	11563.7	11319	11317.5	-9367.5
																				258	11121.1	11613.8	11368.7	11366.8	-9416.8
																				259	11173.8	11659.8	11417.1	11415.1	-9465.1
																				260	11227.5	11704	11465.7	11463.6	-9513.6
																				261	11278.2	11748.2	11515	11512.4	-9562.4
